# Supplementary material for: Designing Efficient Metal-Free Dye-Sensitized Solar Cells: A Detailed Computational Study
Source: Molecules. 2023 Aug 22;28(17):6177. doi: 10.3390/molecules28176177 (PMC10488533; doi:10.3390/molecules28176177)
Supplement: Supplementary file 1 [file molecules-28-06177-s001.zip]

Archive with 1 entries (1 files):
- molecules-2551225-supplementary.pdf
